# Supplementary material for: Effect of Parity, Body Condition Score at Calving, and Milk Yield on the Metabolic Profile of Gyr Cows in the Transition Period
Source: Animals (Basel). 2023 Aug 3;13(15):2509. doi: 10.3390/ani13152509 (PMC10417048; doi:10.3390/ani13152509)
Supplement: Supplementary file 1 [file animals-13-02509-s001.zip]

Archive with 9 entries (9 files):
- SupplementaryTable S1 Breda et al. Metabolic profile of Gyr cows Animals abr 2023.pdf
- SupplementaryTable S2 Breda et al. Metabolic profile of Gyr cows Animals abr 2023.pdf
- SupplementaryTable S3 Breda et al. Metabolic profile of Gyr cows Animals abr 2023.pdf
- SupplementaryTable S4 Breda et al. Metabolic profile of Gyr cows Animals abr 2023.pdf
- SupplementaryTable S5 Breda et al. Metabolic profile of Gyr cows Animals abr 2023.pdf
- SupplementaryTable S6 Breda et al. Metabolic profile of Gyr cows Animals abr 2023.pdf
- SupplementaryTable S7 Breda et al. Metabolic profile of Gyr cows Animals abr 2023.pdf
- SupplementaryTable S8 Breda et al. Metabolic profile of Gyr cows Animals abr 2023.pdf
- SupplementaryTable S9 Breda et al. Metabolic profile of Gyr cows Animals abr 2023.pdf
